# Supplementary material for: Identification of Drug-Induced Liver Injury Biomarkers from Multiple Microarrays Based on Machine Learning and Bioinformatics Analysis
Source: Int J Mol Sci. 2022 Oct 8;23(19):11945. doi: 10.3390/ijms231911945 (PMC9570393; doi:10.3390/ijms231911945)
Supplement: Supplementary file 1 [file ijms-23-11945-s001.zip]

Archive with 1 entries (1 files):
- ijms-1899103-supplementary.pdf
